# Supplementary material for: Role of Insulin Resistance as a Mediator of the Relationship between Body Weight, Waist Circumference, and Systolic Blood Pressure in a Pediatric Population
Source: Metabolites. 2023 Feb 23;13(3):327. doi: 10.3390/metabo13030327 (PMC10056524; doi:10.3390/metabo13030327)
Supplement: Supplementary file 1 [file metabolites-13-00327-s001.zip]

Archive with 1 entries (1 files):
- metabolites-2144353-supplementary.pdf
